# Supplementary material for: Impact of Temporal Resolution on Autocorrelative Features of Cerebral Physiology from Invasive and Non-Invasive Sensors in Acute Traumatic Neural Injury: Insights from the CAHR-TBI Cohort
Source: Sensors (Basel). 2025 Apr 27;25(9):2762. doi: 10.3390/s25092762 (PMC12074187; doi:10.3390/s25092762)
Supplement: Supplementary file 1 [file sensors-25-02762-s001.zip]

Archive with 1 entries (1 files):
- sensors-3525098-supplementary.pdf
